# Supplementary material for: Molecular structures and functional exploration of NDA family genes respond tolerant to alkaline stress in Gossypium hirsutum L
Source: Biol Res. 2022 Jan 21;55:4. doi: 10.1186/s40659-022-00372-8 (PMC8781182; doi:10.1186/s40659-022-00372-8)
Supplement: Supplementary file 2 — Additional file 2: Table S2. Rename of NDA genes in four Gossypium species and other eight species. [file 40659_2022_372_MOESM2_ESM.xlsx]

## Sheet: Sheet1
Gene ID	New Gene ID
Gh_A01G1777.1	GhNDA1
Gh_A02G0553.1	GhNDA2
Gh_A02G1059.1	GhNDA3
Gh_A03G0807.1	GhNDA4
Gh_A04G0913.1	GhNDA5
Gh_A05G3594.1	GhNDA6
Gh_A06G1090.1	GhNDA7
Gh_A06G1091.1	GhNDA8
Gh_A07G0038.1	GhNDA9
Gh_A07G0947.1	GhNDA10
Gh_A07G1029.1	GhNDA11
Gh_A09G0632.1	GhNDA12
Gh_A09G0845.1	GhNDA13
Gh_A09G1288.1	GhNDA14
Gh_A09G2065.1	GhNDA15
Gh_A10G0206.1	GhNDA16
Gh_A10G0928.1	GhNDA17
Gh_A10G1090.1	GhNDA18
Gh_A11G1167.1	GhNDA19
Gh_A11G2988.1	GhNDA20
Gh_A12G0007.1	GhNDA21
Gh_A12G2272.1	GhNDA22
Gh_A12G2674.1	GhNDA23
Gh_A13G1223.1	GhNDA24
Gh_A13G1926.1	GhNDA25
Gh_D01G2019.1	GhNDA26
Gh_D02G0617.1	GhNDA27
Gh_D02G1229.1	GhNDA28
Gh_D03G0624.1	GhNDA29
Gh_D04G1427.1	GhNDA30
Gh_D06G1339.1	GhNDA31
Gh_D06G1340.1	GhNDA32
Gh_D07G0073.1	GhNDA33
Gh_D07G1027.1	GhNDA34
Gh_D07G1109.1	GhNDA35
Gh_D08G1015.1	GhNDA36
Gh_D09G0264.1	GhNDA37
Gh_D09G0630.1	GhNDA38
Gh_D09G0867.1	GhNDA39
Gh_D09G1329.1	GhNDA40
Gh_D09G2274.1	GhNDA41
Gh_D10G0186.1	GhNDA42
Gh_D10G0844.1	GhNDA43
Gh_D10G1419.1	GhNDA44
Gh_D11G0303.1	GhNDA45
Gh_D11G1323.1	GhNDA46
Gh_D12G0009.1	GhNDA47
Gh_D12G2422.1	GhNDA48
Gh_D12G2745.1	GhNDA49
Gh_D13G1521.1	GhNDA50
Gh_D13G2314.1	GhNDA51
Gbar_A01G020550.1	GbNDA1
Gbar_A02G005640.1	GbNDA2
Gbar_A02G012190.1	GbNDA3
Gbar_A03G010470.1	GbNDA4
Gbar_A04G011220.1	GbNDA5
Gbar_A05G041730.1	GbNDA6
Gbar_A06G013700.1	GbNDA7
Gbar_A06G013710.1	GbNDA8
Gbar_A07G000720.1	GbNDA9
Gbar_A07G010970.1	GbNDA10
Gbar_A07G011820.1	GbNDA11
Gbar_A08G010170.1	GbNDA12
Gbar_A09G003090.1	GbNDA13
Gbar_A09G007460.1	GbNDA14
Gbar_A09G010030.1	GbNDA15
Gbar_A09G014770.1	GbNDA16
Gbar_A09G025210.1	GbNDA17
Gbar_A10G002350.1	GbNDA18
Gbar_A10G010770.1	GbNDA19
Gbar_A10G013390.1	GbNDA20
Gbar_A11G002730.1	GbNDA21
Gbar_A11G013140.1	GbNDA22
Gbar_A12G000080.1	GbNDA23
Gbar_A12G024260.1	GbNDA24
Gbar_A12G026150.1	GbNDA25
Gbar_A13G015950.1	GbNDA26
Gbar_A13G023660.1	GbNDA27
Gbar_D01G021690.1	GbNDA28
Gbar_D02G006360.1	GbNDA29
Gbar_D02G013140.1	GbNDA30
Gbar_D03G007600.1	GbNDA31
Gbar_D04G015940.1	GbNDA32
Gbar_D06G013780.1	GbNDA33
Gbar_D06G013800.1	GbNDA34
Gbar_D07G000730.1	GbNDA35
Gbar_D07G011340.1	GbNDA36
Gbar_D07G012220.1	GbNDA37
Gbar_D08G010940.1	GbNDA38
Gbar_D09G002890.1	GbNDA39
Gbar_D09G007180.1	GbNDA40
Gbar_D09G009650.1	GbNDA41
Gbar_D09G014910.1	GbNDA42
Gbar_D09G024870.1	GbNDA43
Gbar_D10G002240.1	GbNDA44
Gbar_D10G009030.1	GbNDA45
Gbar_D10G014930.1	GbNDA46
Gbar_D11G003110.1	GbNDA47
Gbar_D12G000140.1	GbNDA48
Gbar_D12G024210.1	GbNDA49
Gbar_D12G026100.1	GbNDA50
Gbar_D13G015670.1	GbNDA51
Gbar_D13G024170.1	GbNDA52
Ga02G0748.1	GaNDA1
Ga02G1587.1	GaNDA2
Ga03G0630.1	GaNDA3
Ga03G1293.1	GaNDA4
Ga04G0442.1	GaNDA5
Ga06G1527.1	GaNDA6
Ga06G1528.1	GaNDA7
Ga07G0051.1	GaNDA8
Ga07G1124.1	GaNDA9
Ga07G1226.1	GaNDA10
Ga09G0337.1	GaNDA11
Ga09G0845.1	GaNDA12
Ga09G1060.1	GaNDA13
Ga09G1574.1	GaNDA14
Ga09G2679.1	GaNDA15
Ga10G1459.1	GaNDA16
Ga10G1964.1	GaNDA17
Ga10G2859.1	GaNDA18
Ga11G2711.1	GaNDA19
Ga11G3800.1	GaNDA20
Ga12G0289.1	GaNDA21
Ga12G0479.1	GaNDA22
Ga12G2903.1	GaNDA23
Ga13G1793.1	GaNDA24
Ga13G2701.1	GaNDA25
Ga14G1439.1	GaNDA26
Gorai.001G007100.1	GrNDA1
Gorai.001G125100.1	GrNDA2
Gorai.002G241300.1	GrNDA3
Gorai.003G091100.1	GrNDA4
Gorai.005G069400.1	GrNDA5
Gorai.005G131500.1	GrNDA6
Gorai.006G030700.1	GrNDA7
Gorai.006G079100.1	GrNDA8
Gorai.006G105800.1	GrNDA9
Gorai.006G156800.1	GrNDA10
Gorai.006G259300.1	GrNDA11
Gorai.007G033400.1	GrNDA12
Gorai.007G142200.1	GrNDA13
Gorai.008G001100.1	GrNDA14
Gorai.008G250000.1	GrNDA15
Gorai.008G269600.1	GrNDA16
Gorai.010G150000.1	GrNDA17
Gorai.010G150100.1	GrNDA18
Gorai.011G023000.1	GrNDA19
Gorai.011G095600.1	GrNDA20
Gorai.011G160200.1	GrNDA21
Gorai.012G131700.1	GrNDA22
Gorai.013G166500.1	GrNDA23
Gorai.013G256800.1	GrNDA24
AT1G07180.1	AtNDA1
AT1G63940.2	AtNDA2
AT2G17420.1	AtNDA3
AT2G20800.1	AtNDA4
AT2G29990.1	AtNDA5
AT2G41680.1	AtNDA6
AT3G09940.1	AtNDA7
AT3G16950.2	AtNDA8
AT3G24170.1	AtNDA9
AT3G27820.1	AtNDA10
AT3G44190.1	AtNDA11
AT3G52880.2	AtNDA12
AT3G54660.1	AtNDA13
AT4G05020.2	AtNDA14
AT4G16155.1	AtNDA15
AT4G21490.1	AtNDA16
AT4G28220.1	AtNDA17
AT4G32360.1	AtNDA18
AT4G35460.1	AtNDA19
AT5G03630.1	AtNDA20
AT5G08740.1	AtNDA21
AT5G22140.1	AtNDA22
AT5G61290.1	AtNDA23
PGSC0003DMG400000486	StNDA1
PGSC0003DMG400004168	StNDA2
PGSC0003DMG400006940	StNDA3
PGSC0003DMG400013808	StNDA4
PGSC0003DMG400016687	StNDA5
PGSC0003DMG400018273	StNDA6
PGSC0003DMG400018325	StNDA7
PGSC0003DMG400023398	StNDA8
PGSC0003DMG400024556	StNDA9
PGSC0003DMG400027143	StNDA10
PGSC0003DMG401027256	StNDA11
PGSC0003DMG402027256	StNDA12
Glyma.02G185300	GmNDA1
Glyma.04G155100	GmNDA2
Glyma.04G165000	GmNDA3
Glyma.04G236900	GmNDA4
Glyma.05G023700	GmNDA5
Glyma.05G023800	GmNDA6
Glyma.05G026200	GmNDA7
Glyma.05G097800	GmNDA8
Glyma.05G195400	GmNDA9
Glyma.05G211500	GmNDA10
Glyma.05G229400	GmNDA11
Glyma.06G127400	GmNDA12
Glyma.07G102300	GmNDA13
Glyma.08G003000	GmNDA14
Glyma.14G162300	GmNDA15
Glyma.14G218300	GmNDA16
Glyma.17G100700	GmNDA17
Glyma.17G167200	GmNDA18
Glyma.19G065600	GmNDA19
GSVIVG01001281001	VvNDA1
GSVIVG01001282001	VvNDA2
GSVIVG01001284001	VvNDA3
GSVIVG01007933001	VvNDA4
GSVIVG01007934001	VvNDA5
GSVIVG01015352001	VvNDA6
GSVIVG01017638001	VvNDA7
GSVIVG01022367001	VvNDA8
GSVIVG01038714001	VvNDA9
LOC_Os01g27050	OsNDA1
LOC_Os01g48960	OsNDA2
LOC_Os01g61410	OsNDA3
LOC_Os02g05680	OsNDA4
LOC_Os02g17700	OsNDA5
LOC_Os05g48200	OsNDA6
LOC_Os06g11140	OsNDA7
LOC_Os06g33720	OsNDA8
LOC_Os07g02100	OsNDA9
LOC_Os07g02120	OsNDA10
LOC_Os07g02130	OsNDA11
Potri.001G121000	PtNDA1
Potri.007G098700	PtNDA2
Potri.012G011700	PtNDA3
Potri.012G067500	PtNDA4
Potri.013G019900	PtNDA5
Potri.015G017500	PtNDA6
Potri.017G118800	PtNDA7
Potri.T063600	PtNDA8
Thecc1EG000695	TcNDA1
Thecc1EG001609	TcNDA2
Thecc1EG014130	TcNDA3
Thecc1EG015379	TcNDA4
Thecc1EG037838	TcNDA5
Zm00008a014136	ZmNDA1
Zm00008a018380	ZmNDA2
Zm00008a026668	ZmNDA3
Zm00008a026669	ZmNDA4
Zm00008a026670	ZmNDA5
Zm00008a032283	ZmNDA6
Zm00008a033394	ZmNDA7
