# Supplementary material for: Molecular structures and functional exploration of NDA family genes respond tolerant to alkaline stress in Gossypium hirsutum L
Source: Biol Res. 2022 Jan 21;55:4. doi: 10.1186/s40659-022-00372-8 (PMC8781182; doi:10.1186/s40659-022-00372-8)
Supplement: Supplementary file 3 — Additional file 3: Table S3. Physical properties of the GhNDAs genes. [file 40659_2022_372_MOESM3_ESM.xlsx]

## Sheet: Sheet1
Gene ID	New Gene ID	Assembly	Protein Length (aa)	Molecular Weight (kDa)	Charge	Isoelectric Point	Grand Average of Hydropathy	Subcellular Localization
Gh_A01G1777.1	GhNDA1	NAU	434	47.132	0.5	6.695	-0.077	Cytoplasmic
Gh_A02G0553.1	GhNDA2	NAU	509	53.874	6	7.428	0.028	Mitochondrial
Gh_A02G1059.1	GhNDA3	NAU	541	60.178	3	6.873	-0.229	Mitochondrial
Gh_A03G0807.1	GhNDA4	NAU	499	54.058	-2	6.206	-0.125	Cytoplasmic
Gh_A04G0913.1	GhNDA5	NAU	582	65.571	1.5	6.776	-0.241	Cytoplasmic
Gh_A05G3594.1	GhNDA6	NAU	1668	182.648	12.5	7.093	-0.261	Cytoplasmic
Gh_A06G1090.1	GhNDA7	NAU	598	67.167	8.5	8.195	-0.37	Cytoplasmic
Gh_A06G1091.1	GhNDA8	NAU	541	60.033	16.5	9.275	-0.161	Chloroplast
Gh_A07G0038.1	GhNDA9	NAU	487	53.666	11.5	8.874	-0.231	Mitochondrial
Gh_A07G0947.1	GhNDA10	NAU	494	54.561	20.5	9.685	-0.108	Mitochondrial
Gh_A07G1029.1	GhNDA11	NAU	359	38.954	13	9.73	-0.151	Mitochondrial
Gh_A09G0632.1	GhNDA12	NAU	561	59.577	9	7.555	-0.001	Mitochondrial
Gh_A09G0845.1	GhNDA13	NAU	492	54.119	18.5	9.527	-0.067	Chloroplast
Gh_A09G1288.1	GhNDA14	NAU	434	46.937	1	6.945	-0.065	Cytoplasmic
Gh_A09G2065.1	GhNDA15	NAU	571	60.205	8	7.239	0.041	Mitochondrial
Gh_A10G0206.1	GhNDA16	NAU	623	70.17	20.5	9.386	-0.378	Mitochondrial
Gh_A10G0928.1	GhNDA17	NAU	480	52.109	8	8.495	-0.004	Chloroplast
Gh_A10G1090.1	GhNDA18	NAU	496	53.54	2.5	7.142	-0.111	Cytoplasmic
Gh_A11G1167.1	GhNDA19	NAU	578	63.307	10.5	7.833	-0.128	Chloroplast
Gh_A11G2988.1	GhNDA20	NAU	384	40.751	4	7.776	0.008	Chloroplast
Gh_A12G0007.1	GhNDA21	NAU	543	59.218	6	7.828	-0.079	Mitochondrial
Gh_A12G2272.1	GhNDA22	NAU	2209	242.628	7.5	6.767	-0.301	Cytoplasmic
Gh_A12G2674.1	GhNDA23	NAU	483	52.55	3	7.218	-0.114	Chloroplast
Gh_A13G1223.1	GhNDA24	NAU	558	62.206	14.5	9.491	-0.185	Cytoplasmic
Gh_A13G1926.1	GhNDA25	NAU	358	39.104	15	9.915	-0.187	Mitochondrial
Gh_D01G2019.1	GhNDA26	NAU	434	47.211	0	6.552	-0.071	Cytoplasmic
Gh_D02G0617.1	GhNDA27	NAU	509	53.974	5	7.212	0.031	Mitochondrial
Gh_D02G1229.1	GhNDA28	NAU	496	53.734	-3.5	5.9	-0.11	Cytoplasmic
Gh_D03G0624.1	GhNDA29	NAU	519	57.651	1	6.63	-0.286	Mitochondrial
Gh_D04G1427.1	GhNDA30	NAU	582	65.402	1	6.671	-0.251	Cytoplasmic
Gh_D06G1339.1	GhNDA31	NAU	598	67.322	8.5	8.192	-0.381	Cytoplasmic
Gh_D06G1340.1	GhNDA32	NAU	541	59.846	13.5	9.029	-0.162	Chloroplast
Gh_D07G0073.1	GhNDA33	NAU	487	53.621	11.5	8.893	-0.254	Mitochondrial
Gh_D07G1027.1	GhNDA34	NAU	494	54.588	20	9.598	-0.112	Mitochondrial
Gh_D07G1109.1	GhNDA35	NAU	357	38.742	16	10.024	-0.128	Mitochondrial
Gh_D08G1015.1	GhNDA36	NAU	899	99.474	-10.5	5.553	-0.339	Cytoplasmic
Gh_D09G0264.1	GhNDA37	NAU	479	52.322	-1	6.359	-0.011	Chloroplast
Gh_D09G0630.1	GhNDA38	NAU	579	61.765	10	7.712	0.018	Mitochondrial
Gh_D09G0867.1	GhNDA39	NAU	492	54.157	19.5	9.634	-0.089	Chloroplast
Gh_D09G1329.1	GhNDA40	NAU	434	46.868	-1.5	5.942	-0.055	Cytoplasmic
Gh_D09G2274.1	GhNDA41	NAU	571	60.394	10.5	7.725	0.031	Mitochondrial
Gh_D10G0186.1	GhNDA42	NAU	585	65.946	18	9.305	-0.343	Chloroplast
Gh_D10G0844.1	GhNDA43	NAU	480	52.127	7	8.307	0.014	Chloroplast
Gh_D10G1419.1	GhNDA44	NAU	496	53.515	0.5	6.634	-0.098	Cytoplasmic
Gh_D11G0303.1	GhNDA45	NAU	384	40.872	5	8.049	-0.032	Chloroplast
Gh_D11G1323.1	GhNDA46	NAU	577	63.072	8.5	7.466	-0.13	Chloroplast
Gh_D12G0009.1	GhNDA47	NAU	543	59.309	4.5	7.526	-0.076	Mitochondrial
Gh_D12G2422.1	GhNDA48	NAU	2209	242.351	7	6.755	-0.304	Cytoplasmic
Gh_D12G2745.1	GhNDA49	NAU	486	52.813	6	8.175	-0.1	Chloroplast
Gh_D13G1521.1	GhNDA50	NAU	729	81.116	24	9.698	-0.269	Mitochondrial
Gh_D13G2314.1	GhNDA51	NAU	358	39.015	14.5	9.867	-0.213	Mitochondrial
