# Supplementary material for: Molecular structures and functional exploration of NDA family genes respond tolerant to alkaline stress in Gossypium hirsutum L
Source: Biol Res. 2022 Jan 21;55:4. doi: 10.1186/s40659-022-00372-8 (PMC8781182; doi:10.1186/s40659-022-00372-8)
Supplement: Supplementary file 4 — Additional file 4: Table S4. Calculation of non-synonymous (Ka) to synonymous (Ks) substitution. [file 40659_2022_372_MOESM4_ESM.xlsx]

## Sheet: Sheet1
Seq_1	Seq_2	Ka	Ks	Ka/Ks
Ga02G1587.1	Ga09G1574.1	0.0486148	0.400562	0.121367
Ga03G1293.1	Ga10G1459.1	0.0432481	0.356317	0.121376
Ga07G1124.1	Ga09G1060.1	0.0564588	0.543079	0.103961
Ga09G0845.1	Ga09G2679.1	0.0561939	0.501669	0.112014
Ga09G0337.1	Ga10G1964.1	0.135113	0.709828	0.190346
Ga02G0748.1	Gbar_A02G012190.1	0.0181325	0.0240966	0.752492
Ga02G1587.1	Gbar_A09G014770.1	0.048075	0.387109	0.12419
Ga02G1587.1	Gbar_D01G021690.1	0.00507444	0.0460671	0.110153
Ga02G0748.1	Gbar_D03G007600.1	0.0237614	0.0676005	0.351498
Ga02G1587.1	Gbar_D09G014910.1	0.0480917	0.397296	0.121048
Ga03G0630.1	Gbar_A02G005640.1	0	0.00268457	0
Ga03G0630.1	Gbar_D02G006360.1	0.00214842	0.0490686	0.043784
Ga03G1293.1	Gbar_D02G013140.1	0.00707448	0.0652908	0.108353
Ga04G0442.1	Gbar_A04G011220.1	0.00223505	0.00750475	0.297819
Ga04G0442.1	Gbar_D04G015940.1	0.00973493	0.0356679	0.272932
Ga06G1527.1	Gbar_A06G013700.1	0.00244234	0.00511075	0.477882
Ga06G1527.1	Gbar_D06G013800.1	0.0106486	0.0364497	0.292146
Ga06G1528.1	Gbar_D06G013780.1	0.0392924	0.0947076	0.414881
Ga07G1124.1	Gbar_A07G010970.1	0	0.00825318	0
Ga07G1226.1	Gbar_A07G011820.1	0.00364189	0.0283914	0.128275
Ga07G0051.1	Gbar_A07G000720.1	0.00364134	0.00557883	0.652707
Ga07G1124.1	Gbar_A09G010030.1	0.0564764	0.536707	0.105228
Ga07G1124.1	Gbar_D07G011340.1	0.00358852	0.065882	0.0544689
Ga07G1226.1	Gbar_D07G012220.1	0.00606064	0.0408264	0.148449
Ga07G0051.1	Gbar_D07G000730.1	0.00821551	0.0488444	0.168197
Ga07G1124.1	Gbar_D09G009650.1	0.0588996	0.50658	0.116269
Ga09G1574.1	Gbar_A01G020550.1	0.0507959	0.400001	0.126989
Ga09G1060.1	Gbar_A07G010970.1	0.0564588	0.543079	0.103961
Ga09G1060.1	Gbar_A09G010030.1	0.00179964	0.0138893	0.12957
Ga09G1574.1	Gbar_A09G014770.1	0.00202908	0.00958479	0.211698
Ga09G2679.1	Gbar_A09G025210.1	0.0130223	0.0386532	0.336901
Ga09G0337.1	Gbar_A09G003090.1	0.00277607	0.0113746	0.244058
Ga09G0845.1	Gbar_A09G007460.1	0.0132782	0.0148883	0.891851
Ga09G0337.1	Gbar_A10G010770.1	0.13509	0.703169	0.192116
Ga09G1574.1	Gbar_D01G021690.1	0.0496957	0.451095	0.110167
Ga09G1060.1	Gbar_D07G011340.1	0.05884	0.497957	0.118163
Ga09G1060.1	Gbar_D09G009650.1	0.00360334	0.0631499	0.0570601
Ga09G0337.1	Gbar_D09G002890.1	0.0141048	0.0653555	0.215816
Ga09G2679.1	Gbar_D09G024870.1	0.0130155	0.0677797	0.192027
Ga09G0845.1	Gbar_D09G007180.1	0.0155374	0.0522838	0.297174
Ga09G1574.1	Gbar_D09G014910.1	0.00815225	0.0525379	0.155169
Ga09G2679.1	Gbar_D09G007180.1	0.0545545	0.440338	0.123892
Ga10G2859.1	Gbar_A06G013710.1	0.096478	0.479861	0.201054
Ga10G1964.1	Gbar_A09G003090.1	0.136776	0.699047	0.19566
Ga10G1459.1	Gbar_A10G013390.1	0.000883262	0.00282088	0.313116
Ga10G1964.1	Gbar_A10G010770.1	0.00185071	0.00279851	0.66132
Ga10G2859.1	Gbar_D06G013780.1	0.138451	0.485673	0.285071
Ga10G1964.1	Gbar_D09G002890.1	0.135844	0.700576	0.193903
Ga10G1964.1	Gbar_D10G009030.1	0.00835728	0.0402685	0.207539
Ga10G2859.1	Gbar_D10G002240.1	0.00517785	0.0412741	0.12545
Ga10G1459.1	Gbar_D10G014930.1	0.00442871	0.0345219	0.128287
Ga11G2711.1	Gbar_A11G013140.1	0.0317751	0.057332	0.55423
Ga11G3800.1	Gbar_A11G002730.1	0	0.00353358	0
Ga11G3800.1	Gbar_D11G003110.1	0.0146332	0.0282098	0.518727
Ga12G0289.1	Gbar_A05G041730.1	0.0501237	0.396614	0.126379
Ga12G0289.1	Gbar_A12G026150.1	0.00278899	0.00769279	0.362546
Ga12G0479.1	Gbar_A12G024260.1	0.00183767	0.00558662	0.328942
Ga12G0289.1	Gbar_D08G010940.1	0.0685757	0.372465	0.184113
Ga12G0289.1	Gbar_D12G026100.1	0.00518921	0.0459889	0.112836
Ga12G0479.1	Gbar_D12G024210.1	0.00728051	0.0335408	0.217064
Ga12G2903.1	Gbar_D12G000140.1	0.00596933	0.0402601	0.148269
Ga13G1793.1	Gbar_A13G015950.1	0.00232799	0.00523562	0.444644
Ga13G2701.1	Gbar_D13G024170.1	0.0179984	0.0794501	0.226537
Ga13G1793.1	Gbar_D13G015670.1	0.0207979	0.0844013	0.246416
Gbar_A01G020550.1	Gbar_A09G014770.1	0.0502543	0.386572	0.13
Gbar_A01G020550.1	Gbar_D01G021690.1	0.00711629	0.0460166	0.154646
Gbar_A01G020550.1	Gbar_D09G014910.1	0.0502718	0.396741	0.126712
Gbar_A02G005640.1	Gbar_D02G006360.1	0.00214842	0.0526995	0.0407674
Gbar_A02G012190.1	Gbar_D03G007600.1	0.00972067	0.039413	0.246636
Gbar_A03G010470.1	Gbar_D02G013140.1	0.0070724	0.0653555	0.108214
Gbar_A04G011220.1	Gbar_D04G015940.1	0.0116194	0.0317844	0.36557
Gbar_A05G041730.1	Gbar_A12G026150.1	0.0491892	0.393793	0.124911
Gbar_A05G041730.1	Gbar_D12G026100.1	0.0457766	0.382788	0.119587
Gbar_A06G013710.1	Gbar_A10G002350.1	0.103559	0.506462	0.204475
Gbar_A06G013700.1	Gbar_D06G013800.1	0.0131258	0.0364655	0.359952
Gbar_A06G013710.1	Gbar_D06G013780.1	0.0408837	0.0948409	0.431076
Gbar_A07G010970.1	Gbar_A09G010030.1	0.0564764	0.536707	0.105228
Gbar_A07G010970.1	Gbar_D07G011340.1	0.00358852	0.068882	0.0520967
Gbar_A07G011820.1	Gbar_D07G012220.1	0.00974534	0.0580199	0.167965
Gbar_A07G000720.1	Gbar_D07G000730.1	0.0100581	0.0428688	0.234624
Gbar_A07G010970.1	Gbar_D09G009650.1	0.0588996	0.50658	0.116269
Gbar_A09G003090.1	Gbar_A10G010770.1	0.136753	0.692478	0.197483
Gbar_A09G014770.1	Gbar_D01G021690.1	0.0491551	0.436713	0.112557
Gbar_A09G010030.1	Gbar_D07G011340.1	0.0588583	0.491982	0.119635
Gbar_A09G025210.1	Gbar_D09G024870.1	0.00462489	0.0348033	0.132887
Gbar_A09G007460.1	Gbar_D09G007180.1	0.0155498	0.0469002	0.33155
Gbar_A09G010030.1	Gbar_D09G009650.1	0.00541315	0.0541674	0.0999337
Gbar_A09G003090.1	Gbar_D09G002890.1	0.0150546	0.0747258	0.201465
Gbar_A09G014770.1	Gbar_D09G014910.1	0.00610587	0.0424026	0.143998
Gbar_A09G025210.1	Gbar_D09G007180.1	0.0549294	0.458532	0.119794
Gbar_A09G003090.1	Gbar_D10G009030.1	0.134964	0.698994	0.193084
Gbar_A10G002350.1	Gbar_D06G013780.1	0.145175	0.511011	0.284093
Gbar_A10G010770.1	Gbar_D09G002890.1	0.13582	0.693945	0.195722
Gbar_A10G002350.1	Gbar_D10G002240.1	0.0149701	0.0486394	0.307777
Gbar_A10G013390.1	Gbar_D10G014930.1	0.00531681	0.0315987	0.16826
Gbar_A10G010770.1	Gbar_D10G009030.1	0.00835599	0.0373372	0.223798
Gbar_A11G002730.1	Gbar_D11G003110.1	0.0146332	0.0319688	0.457733
Gbar_A12G024260.1	Gbar_D12G024210.1	0.0073824	0.0340968	0.216513
Gbar_A12G026150.1	Gbar_D12G026100.1	0.00436654	0.0458458	0.095244
Gbar_A12G000080.1	Gbar_D12G000140.1	0.00993693	0.0510665	0.194588
Gbar_A13G023660.1	Gbar_D13G024170.1	0.0179909	0.0795582	0.226136
Gbar_A13G015950.1	Gbar_D13G015670.1	0.0184167	0.07853	0.234517
Gbar_D01G021690.1	Gbar_D09G014910.1	0.0491722	0.447547	0.10987
Gbar_D06G013780.1	Gbar_D10G002240.1	0.137073	0.508647	0.269486
Gbar_D07G011340.1	Gbar_D09G009650.1	0.0612872	0.463493	0.132229
Gbar_D09G007180.1	Gbar_D09G024870.1	0.0425724	0.462142	0.0921198
Gbar_D09G002890.1	Gbar_D10G009030.1	0.13402	0.693336	0.193297
Gbar_A01G020550.1	Gorai.002G241300.1	0.00711749	0.0459914	0.154757
Gbar_A01G020550.1	Gorai.006G156800.1	0.0502718	0.39137	0.128451
Gbar_A02G012190.1	Gorai.003G091100.1	0.00508477	0.032882	0.154637
Gbar_A02G005640.1	Gorai.005G069400.1	0.000867177	0.0413138	0.02099
Gbar_A03G010470.1	Gorai.005G131500.1	0.00618287	0.0592316	0.104385
Gbar_A04G011220.1	Gorai.012G131700.1	0.0108704	0.0343208	0.316731
Gbar_A05G041730.1	Gorai.008G269600.1	0.0463282	0.380037	0.121904
Gbar_A07G011820.1	Gorai.001G125100.1	0.0122041	0.0579799	0.210488
Gbar_A07G000720.1	Gorai.001G007100.1	0.0100665	0.0369131	0.272708
Gbar_A07G010970.1	Gorai.006G105800.1	0.0589088	0.500872	0.117612
Gbar_A09G014770.1	Gorai.002G241300.1	0.0480833	0.436399	0.110182
Gbar_A09G025210.1	Gorai.006G259300.1	0.00462489	0.0373521	0.123819
Gbar_A09G007460.1	Gorai.006G079100.1	0.0238247	0.0506247	0.470614
Gbar_A09G010030.1	Gorai.006G105800.1	0.0063201	0.0511926	0.123457
Gbar_A09G003090.1	Gorai.006G030700.1	0.016814	0.0678762	0.247715
Gbar_A09G014770.1	Gorai.006G156800.1	0.00610587	0.0390544	0.156343
Gbar_A09G003090.1	Gorai.011G095600.1	0.13501	0.712329	0.189533
Gbar_A10G002350.1	Gorai.010G150000.1	0.101431	0.464317	0.218453
Gbar_A10G002350.1	Gorai.011G023000.1	0.0130844	0.0519688	0.251775
Gbar_A10G013390.1	Gorai.011G160200.1	0.00620479	0.0375259	0.165347
Gbar_A10G010770.1	Gorai.011G095600.1	0.00835857	0.0461795	0.181002
Gbar_A11G002730.1	Gorai.007G033400.1	0.00693847	0.0287891	0.24101
Gbar_A11G013140.1	Gorai.007G142200.1	0.00891722	0.040783	0.21865
Gbar_A12G024260.1	Gorai.008G250000.1	0.00645463	0.0399524	0.161558
Gbar_A12G026150.1	Gorai.008G269600.1	0.00476476	0.0478746	0.0995257
Gbar_A12G000080.1	Gorai.008G001100.1	0.00736905	0.0356907	0.20647
Gbar_A13G023660.1	Gorai.013G256800.1	0.0154836	0.0709989	0.218082
Gbar_D01G021690.1	Gorai.002G241300.1	0.002026	0.00640687	0.316223
Gbar_D01G021690.1	Gorai.006G156800.1	0.0491722	0.441795	0.111301
Gbar_D02G006360.1	Gorai.005G069400.1	0.00107344	0.0241331	0.0444801
Gbar_D02G013140.1	Gorai.005G131500.1	0.00264356	0.0172835	0.152953
Gbar_D03G007600.1	Gorai.003G091100.1	0.00387223	0.0119168	0.324937
Gbar_D04G015940.1	Gorai.012G131700.1	0.00373112	0.00748914	0.498204
Gbar_D06G013780.1	Gorai.010G150000.1	0.0356723	0.0611743	0.583126
Gbar_D07G000730.1	Gorai.001G007100.1	0.00364382	0.011176	0.32604
Gbar_D07G012220.1	Gorai.001G125100.1	0.00484263	0.0120323	0.402468
Gbar_D07G011340.1	Gorai.006G105800.1	0.0612968	0.458109	0.133804
Gbar_D09G014910.1	Gorai.002G241300.1	0.0481001	0.447223	0.107553
Gbar_D09G014910.1	Gorai.006G156800.1	0.00203046	0.00317461	0.639593
Gbar_D09G024870.1	Gorai.006G259300.1	0	0.0122652	0
Gbar_D09G007180.1	Gorai.006G079100.1	0.0195938	0.0257911	0.759712
Gbar_D09G009650.1	Gorai.006G105800.1	0.00089955	0.00829502	0.108445
Gbar_D09G002890.1	Gorai.006G030700.1	0.00937439	0.0231065	0.405703
Gbar_D09G024870.1	Gorai.006G079100.1	0.0579044	0.474214	0.122106
Gbar_D09G002890.1	Gorai.011G095600.1	0.134065	0.706676	0.189712
Gbar_D10G002240.1	Gorai.011G023000.1	0.0014762	0.0151968	0.0971386
Gbar_D10G009030.1	Gorai.011G095600.1	0	0.0141647	0
Gbar_D10G014930.1	Gorai.011G160200.1	0	0.0257413	0
Gbar_D11G003110.1	Gorai.007G033400.1	0.0084641	0.0176873	0.47854
Gbar_D12G000140.1	Gorai.008G001100.1	0.0257357	0.0474312	0.54259
Gbar_D12G024210.1	Gorai.008G250000.1	0.00451401	0.0109491	0.412272
Gbar_D12G026100.1	Gorai.008G269600.1	0.00118867	0.0134504	0.0883742
Gbar_D13G024170.1	Gorai.013G256800.1	0.00245449	0.00779734	0.314786
Ga02G1587.1	Gh_A01G1777.1	0.00304157	0.0096258	0.315981
Ga02G0748.1	Gh_A02G1059.1	0.0164027	0.0268617	0.610633
Ga02G1587.1	Gh_A09G1288.1	0.048075	0.387109	0.12419
Ga02G1587.1	Gh_D01G2019.1	0.00507444	0.0426811	0.118892
Ga02G0748.1	Gh_D03G0624.1	0.0189988	0.0523563	0.362875
Ga02G1587.1	Gh_D09G1329.1	0.0470128	0.397296	0.118332
Ga03G0630.1	Gh_D02G0617.1	0.00173486	0.0357047	0.0485891
Ga03G1293.1	Gh_D02G1229.1	0.00618287	0.0561562	0.110101
Ga04G0442.1	Gh_A04G0913.1	0.00372718	0.00751572	0.495918
Ga04G0442.1	Gh_D04G1427.1	0.00822489	0.0357286	0.230205
Ga06G1527.1	Gh_A06G1091.1	0.000813229	0.00255102	0.318785
Ga06G1528.1	Gh_A06G1090.1	0.00359929	0.00499794	0.720155
Ga06G1527.1	Gh_D06G1340.1	0.00982279	0.0338012	0.290605
Ga06G1528.1	Gh_D06G1339.1	0.00359821	0.0542756	0.0662952
Ga07G1124.1	Gh_A07G0947.1	0.000896191	0.0138062	0.0649123
Ga07G1226.1	Gh_A07G1029.1	0.0012131	0.0241956	0.0501372
Ga07G0051.1	Gh_A07G0038.1	0.00364189	0.00557623	0.653109
Ga07G1124.1	Gh_A09G0845.1	0.0564764	0.542349	0.104133
Ga07G1124.1	Gh_D07G1027.1	0.00179265	0.0628341	0.0285299
Ga07G1226.1	Gh_D07G1109.1	0.00981007	0.041078	0.238816
Ga07G0051.1	Gh_D07G0073.1	0.00913392	0.0458815	0.199076
Ga07G1124.1	Gh_D09G0867.1	0.0588996	0.512	0.115038
Ga09G1574.1	Gh_A01G1777.1	0.0518803	0.405441	0.12796
Ga09G1060.1	Gh_A09G0845.1	0.00179964	0.0166983	0.107774
Ga09G1574.1	Gh_A09G1288.1	0.00202908	0.00958479	0.211698
Ga09G2679.1	Gh_A09G2065.1	0.0122377	0.0386207	0.316869
Ga09G0845.1	Gh_A09G0632.1	0.0149903	0.0200577	0.747357
Ga09G2679.1	Gh_A09G0632.1	0.0546293	0.493143	0.110778
Ga09G1574.1	Gh_D01G2019.1	0.0496957	0.44531	0.111598
Ga09G1060.1	Gh_D07G1027.1	0.0564325	0.499986	0.112868
Ga09G1060.1	Gh_D09G0867.1	0.00360334	0.0571842	0.0630129
Ga09G2679.1	Gh_D09G2274.1	0.0130155	0.0650908	0.199959
Ga09G0337.1	Gh_D09G0264.1	0.0121045	0.0648097	0.186771
Ga09G0845.1	Gh_D09G0630.1	0.0180471	0.0477112	0.378257
Ga09G1574.1	Gh_D09G1329.1	0.00815225	0.0525379	0.155169
Ga09G0845.1	Gh_D09G2274.1	0.0410085	0.506924	0.0808967
Ga09G0337.1	Gh_D10G0844.1	0.133538	0.738723	0.180768
Ga10G1459.1	Gh_A03G0807.1	0.0432351	0.356747	0.121192
Ga10G2859.1	Gh_A06G1090.1	0.0965033	0.484107	0.199343
Ga10G1459.1	Gh_A10G1090.1	0	0.00281955	0
Ga10G1964.1	Gh_A10G0928.1	0.000924357	0.00561537	0.164612
Ga10G2859.1	Gh_A10G0206.1	0.00926452	0.00885899	1.04578
Ga10G2859.1	Gh_D06G1339.1	0.094385	0.440206	0.214411
Ga10G1964.1	Gh_D09G0264.1	0.13569	0.705668	0.192285
Ga10G1964.1	Gh_D10G0844.1	0.00928876	0.0492336	0.188667
Ga10G2859.1	Gh_D10G0186.1	0.00517785	0.0439307	0.117864
Ga10G1459.1	Gh_D10G1419.1	0.00531603	0.0404722	0.13135
Ga11G2711.1	Gh_A11G1167.1	0.0316489	0.0586314	0.539795
Ga11G2711.1	Gh_D11G1323.1	0.0369173	0.0954967	0.386582
Ga11G3800.1	Gh_D11G0303.1	0.00577926	0.0142438	0.40574
Ga12G0289.1	Gh_A05G3594.1	0.0434875	0.392119	0.110904
Ga12G0289.1	Gh_A12G2272.1	0.00239012	0.0115659	0.206653
Ga12G2903.1	Gh_A12G0007.1	0.00085034	0.00523562	0.162414
Ga12G2903.1	Gh_D12G0009.1	0.00596933	0.0402601	0.148269
Ga12G0289.1	Gh_D12G2422.1	0.00518886	0.045999	0.112804
Ga13G1793.1	Gh_A13G1223.1	0.00232799	0.00786721	0.295911
Ga13G2701.1	Gh_A13G1926.1	0.00245851	0.00775702	0.316941
Ga13G2701.1	Gh_D13G2314.1	0.0179984	0.0794501	0.226537
Ga13G1793.1	Gh_D13G1521.1	0.0213452	0.0701715	0.304186
Gh_A01G1777.1	Gbar_A01G020550.1	0.00101283	0.00961552	0.105333
Gh_A01G1777.1	Gbar_A09G014770.1	0.0513379	0.391915	0.130993
Gbar_A01G020550.1	Gh_D01G2019.1	0.00711629	0.0426344	0.166914
Gh_A01G1777.1	Gbar_D01G021690.1	0.00813843	0.0562557	0.144669
Gbar_A01G020550.1	Gh_D09G1329.1	0.0491894	0.396741	0.123983
Gh_A01G1777.1	Gbar_D09G014910.1	0.0513558	0.402152	0.127703
Gh_A02G1059.1	Gbar_A02G012190.1	0.00169181	0.00268217	0.630762
Gh_A02G0553.1	Gbar_D02G006360.1	0.00214842	0.0490686	0.043784
Gbar_A02G005640.1	Gh_D02G0617.1	0.00173486	0.0385229	0.0450344
Gbar_A02G012190.1	Gh_D03G0624.1	0.00678882	0.0272819	0.248839
Gbar_A03G010470.1	Gh_D02G1229.1	0.00618105	0.0562116	0.10996
Gh_A03G0807.1	Gbar_D02G013140.1	0.0070724	0.0653555	0.108214
Gbar_A04G011220.1	Gh_D04G1427.1	0.0101049	0.0318384	0.317382
Gh_A04G0913.1	Gbar_D04G015940.1	0.00859983	0.0318316	0.270166
Gbar_A05G041730.1	Gh_A12G2272.1	0.0487506	0.389186	0.125263
Gh_A06G1090.1	Gbar_A06G013710.1	0	0.00500419	0
Gh_A06G1091.1	Gbar_A06G013700.1	0.00162712	0.00255211	0.637559
Gh_A06G1090.1	Gbar_D06G013780.1	0.0408943	0.100761	0.405855
Gh_A06G1091.1	Gbar_D06G013800.1	0.0114725	0.0338012	0.339411
Gbar_A06G013700.1	Gh_D06G1340.1	0.012297	0.0338159	0.363647
Gbar_A06G013710.1	Gh_D06G1339.1	0.00431837	0.0543458	0.079461
Gh_A06G1090.1	Gbar_D10G002240.1	0.0952688	0.500753	0.190251
Gh_A07G0947.1	Gbar_A09G010030.1	0.0574466	0.520032	0.110467
Gbar_A07G010970.1	Gh_D07G1027.1	0.00179265	0.0658191	0.027236
Gbar_A07G011820.1	Gh_D07G1109.1	0.0135569	0.0583831	0.232206
Gh_A07G0947.1	Gbar_D07G011340.1	0.00448834	0.0569533	0.0788074
Gh_A07G1029.1	Gbar_D07G012220.1	0.00730377	0.0535574	0.136373
Gbar_A07G000720.1	Gh_D07G0073.1	0.0109792	0.0399334	0.274937
Gh_A07G0038.1	Gbar_D07G000730.1	0.0100596	0.0428484	0.234772
Gh_A07G0947.1	Gbar_D09G009650.1	0.0598728	0.490551	0.122052
Gbar_A07G010970.1	Gh_D09G0867.1	0.0588996	0.512	0.115038
Gbar_A08G010170.1	Gh_D08G1015.1	0.0281255	0.0391262	0.718839
Gh_A09G0845.1	Gbar_A09G010030.1	0	0.00829502	0
Gh_A09G1288.1	Gbar_D01G021690.1	0.0491551	0.436713	0.112557
Gbar_A09G010030.1	Gh_D07G1027.1	0.05645	0.493999	0.114272
Gbar_A09G003090.1	Gh_D09G0264.1	0.0130438	0.0740977	0.176035
Gh_A09G0632.1	Gbar_D09G007180.1	0.0156842	0.0474112	0.330813
Gbar_A09G025210.1	Gh_D09G2274.1	0.00462489	0.0272083	0.169981
Gbar_A09G010030.1	Gh_D09G0867.1	0.00541315	0.0482778	0.112125
Gh_A09G2065.1	Gbar_D09G024870.1	0.00385308	0.0347744	0.110802
Gbar_A09G007460.1	Gh_D09G0630.1	0.00625818	0.0320509	0.195258
Gh_A09G0845.1	Gbar_D09G009650.1	0.00541315	0.0571297	0.094752
Gh_A09G1288.1	Gbar_D09G014910.1	0.00610587	0.0424026	0.143998
Gbar_A09G014770.1	Gh_D09G1329.1	0.00610587	0.0424026	0.143998
Gh_A10G0928.1	Gbar_A10G010770.1	0.000924215	0.00280374	0.329636
Gh_A10G0928.1	Gbar_D09G002890.1	0.134634	0.702771	0.191577
Gbar_A10G010770.1	Gh_D09G0264.1	0.135667	0.699047	0.194074
Gh_A10G0206.1	Gbar_D10G002240.1	0.0115073	0.0453506	0.25374
Gh_A10G0928.1	Gbar_D10G009030.1	0.00741949	0.0403459	0.183897
Gbar_A10G010770.1	Gh_D10G0844.1	0.00928733	0.0462686	0.200726
Gbar_A10G013390.1	Gh_D10G1419.1	0.00620479	0.0375259	0.165347
Gh_A10G1090.1	Gbar_D10G014930.1	0.00442871	0.0315836	0.140222
Gbar_A11G013140.1	Gh_D11G1323.1	0.00891963	0.0407484	0.218895
Gbar_A11G002730.1	Gh_D11G0303.1	0.00577926	0.0178474	0.323816
Gh_A12G2272.1	Gbar_A12G026150.1	0.000395837	0.00766739	0.0516261
Gh_A12G2272.1	Gbar_D08G010940.1	0.0680276	0.38082	0.178635
Gbar_A12G000080.1	Gh_D12G0009.1	0.0057221	0.0383715	0.149124
Gh_A12G2272.1	Gbar_D12G026100.1	0.00396885	0.0391117	0.101475
Gbar_A12G026150.1	Gh_D12G2422.1	0.00436625	0.0458558	0.0952169
Gh_A13G1926.1	Gbar_A13G023660.1	0	0.00776706	0
Gh_A13G1223.1	Gbar_A13G015950.1	0	0.00261211	0
Gh_A13G1223.1	Gbar_D13G015670.1	0.0184167	0.0814405	0.226136
Gbar_A13G023660.1	Gh_D13G2314.1	0.0179909	0.0795582	0.226136
Gh_A13G1926.1	Gbar_D13G024170.1	0.0179909	0.0882163	0.203941
Gbar_A13G015950.1	Gh_D13G1521.1	0.0176271	0.0784759	0.224618
Gbar_D01G021690.1	Gh_D09G1329.1	0.0480917	0.447547	0.107456
Gh_D03G0624.1	Gbar_D03G007600.1	0.00193393	0.00891541	0.216919
Gbar_D06G013780.1	Gh_D10G0186.1	0.137073	0.508647	0.269486
Gh_D07G1027.1	Gbar_D09G009650.1	0.0588721	0.46546	0.126481
Gbar_D07G011340.1	Gh_D09G0867.1	0.0612872	0.468621	0.130782
Gh_D08G1015.1	Gbar_D08G010940.1	0.00242522	0.00158395	1.53112
Gbar_D09G002890.1	Gh_D10G0844.1	0.133974	0.716255	0.187048
Gbar_D12G026100.1	Gh_D12G2422.1	0.00118859	0.00254399	0.467214
Gh_A01G1777.1	Gh_A09G1288.1	0.0513379	0.391915	0.130993
Gh_A01G1777.1	Gh_D01G2019.1	0.00813843	0.0528271	0.154058
Gh_A01G1777.1	Gh_D09G1329.1	0.0502718	0.402152	0.125007
Gh_A02G0553.1	Gh_D02G0617.1	0.00173486	0.0357047	0.0485891
Gh_A02G1059.1	Gh_D03G0624.1	0.00508656	0.0244975	0.207636
Gh_A03G0807.1	Gh_D02G1229.1	0.00618105	0.0562116	0.10996
Gh_A03G0807.1	Gh_D10G1419.1	0.0502859	0.367769	0.136732
Gh_A04G0913.1	Gh_D04G1427.1	0.00709358	0.0318858	0.222468
Gh_A06G1090.1	Gh_A10G0206.1	0.103162	0.495161	0.20834
Gh_A06G1090.1	Gh_D06G1339.1	0.00431941	0.0596814	0.0723745
Gh_A06G1091.1	Gh_D06G1340.1	0.0106457	0.0311598	0.341649
Gh_A06G1090.1	Gh_D10G0186.1	0.0952688	0.505705	0.188388
Gh_A07G0947.1	Gh_A09G0845.1	0.0574466	0.525549	0.109308
Gh_A07G1029.1	Gh_A13G1926.1	0.172596	0.616955	0.279754
Gh_A07G0947.1	Gh_D07G1027.1	0.00269059	0.0539495	0.0498723
Gh_A07G1029.1	Gh_D07G1109.1	0.0110839	0.0538906	0.205675
Gh_A07G0038.1	Gh_D07G0073.1	0.0109808	0.0399144	0.275109
Gh_A07G0947.1	Gh_D09G0867.1	0.0598728	0.495856	0.120746
Gh_A09G0632.1	Gh_A09G2065.1	0.0473407	0.517911	0.0914071
Gh_A09G1288.1	Gh_D01G2019.1	0.0491551	0.431037	0.114039
Gh_A09G0845.1	Gh_D07G1027.1	0.05645	0.499334	0.113051
Gh_A09G0632.1	Gh_D09G0630.1	0.00631126	0.0323903	0.19485
Gh_A09G0845.1	Gh_D09G0867.1	0.00541315	0.0512169	0.105691
Gh_A09G2065.1	Gh_D09G2274.1	0.00385308	0.0271858	0.141731
Gh_A09G1288.1	Gh_D09G1329.1	0.00610587	0.0424026	0.143998
Gh_A09G0632.1	Gh_D09G2274.1	0.0443785	0.51729	0.0857904
Gh_A09G2065.1	Gh_D09G0630.1	0.0486	0.481568	0.10092
Gh_A10G0928.1	Gh_D09G0264.1	0.134491	0.707869	0.189994
Gh_A10G0206.1	Gh_D10G0186.1	0.0115073	0.0480268	0.239601
Gh_A10G0928.1	Gh_D10G0844.1	0.00834953	0.0433542	0.192588
Gh_A10G1090.1	Gh_D10G1419.1	0.00531603	0.0375078	0.141731
Gh_A11G1167.1	Gh_D11G1323.1	0.00767123	0.0415331	0.184702
Gh_A12G2272.1	Gh_D12G2422.1	0.00396859	0.0391202	0.101446
Gh_A12G0007.1	Gh_D12G0009.1	0.0057221	0.0383715	0.149124
Gh_A13G1926.1	Gh_D07G1109.1	0.174288	0.667364	0.261159
Gh_A13G1926.1	Gh_D13G2314.1	0.0179909	0.0882163	0.203941
Gh_D01G2019.1	Gh_D09G1329.1	0.0480917	0.436086	0.11028
Gh_D07G1027.1	Gh_D09G0867.1	0.0588721	0.470597	0.125101
Gh_D07G1109.1	Gh_D13G2314.1	0.174944	0.694107	0.252042
Gh_D09G0630.1	Gh_D09G2274.1	0.0456562	0.490241	0.0931302
Gh_D09G0264.1	Gh_D10G0844.1	0.133836	0.721348	0.185537
Gh_D11G0303.1	Gh_A11G2988.1	0.00577926	0.0178474	0.323816
Gh_A12G2674.1	Gh_D12G2745.1	0.00969393	0.0327532	0.295969
Gh_A01G1777.1	Gorai.002G241300.1	0.00813981	0.0562247	0.144773
Gh_A01G1777.1	Gorai.006G156800.1	0.0513558	0.396741	0.129444
Gh_A02G1059.1	Gorai.003G091100.1	0.00338649	0.0300724	0.112611
Gh_A02G0553.1	Gorai.005G069400.1	0.000867177	0.0384876	0.0225313
Gh_A03G0807.1	Gorai.005G131500.1	0.00617197	0.0590566	0.104509
Gh_A04G0913.1	Gorai.012G131700.1	0.00935758	0.0343717	0.272246
Gh_A06G1090.1	Gorai.010G150000.1	0.00431941	0.0516222	0.0836735
Gh_A07G1029.1	Gorai.001G125100.1	0.00975624	0.0535206	0.182289
Gh_A07G0038.1	Gorai.001G007100.1	0.010068	0.0368956	0.272879
Gh_A07G0947.1	Gorai.006G105800.1	0.0598822	0.48497	0.123476
Gh_A07G1029.1	Gorai.013G256800.1	0.174792	0.660346	0.264698
Gh_A09G1288.1	Gorai.002G241300.1	0.0480833	0.436399	0.110182
Gh_A09G0632.1	Gorai.006G079100.1	0.0240304	0.0459176	0.523338
Gh_A09G0845.1	Gorai.006G105800.1	0.0063201	0.0541417	0.116733
Gh_A09G2065.1	Gorai.006G259300.1	0.00385308	0.0373211	0.103241
Gh_A09G1288.1	Gorai.006G156800.1	0.00610587	0.0390544	0.156343
Gh_A09G2065.1	Gorai.006G079100.1	0.0621865	0.47259	0.131586
Gh_A10G0206.1	Gorai.011G023000.1	0.0100137	0.0506906	0.197547
Gh_A10G0928.1	Gorai.011G095600.1	0.00742178	0.0492336	0.150746
Gh_A10G1090.1	Gorai.011G160200.1	0.00531603	0.0375078	0.141731
Gh_A11G1167.1	Gorai.007G142200.1	0.00766927	0.041567	0.184504
Gh_A12G0007.1	Gorai.008G001100.1	0.00736905	0.0356907	0.20647
Gh_A12G2272.1	Gorai.008G269600.1	0.0043669	0.0438105	0.099677
Gh_A13G1926.1	Gorai.013G256800.1	0.0154836	0.0795582	0.19462
Gh_D01G2019.1	Gorai.002G241300.1	0.002026	0.016121	0.125675
Gh_D01G2019.1	Gorai.006G156800.1	0.0491722	0.43042	0.114242
Gh_D02G0617.1	Gorai.005G069400.1	0.000866927	0.0190141	0.0455938
Gh_D02G1229.1	Gorai.005G131500.1	0.00176031	0.00860842	0.204487
Gh_D03G0624.1	Gorai.003G091100.1	0.00169098	0.0053824	0.314168
Gh_D04G1427.1	Gorai.012G131700.1	0.00372926	0.00750163	0.497127
Gh_D06G1339.1	Gorai.010G150000.1	0	0.0125895	0
Gh_D07G1109.1	Gorai.001G125100.1	0.00857327	0.0121052	0.708232
Gh_D07G0073.1	Gorai.001G007100.1	0.00455755	0.00836634	0.544749
Gh_D07G1027.1	Gorai.006G105800.1	0.0588812	0.460066	0.127984
Gh_D07G1109.1	Gorai.013G256800.1	0.176499	0.684167	0.257977
Gh_D09G1329.1	Gorai.002G241300.1	0.047021	0.447223	0.10514
Gh_D09G2274.1	Gorai.006G259300.1	0	0.0197218	0
Gh_D09G0630.1	Gorai.006G079100.1	0.0173815	0.0249799	0.69582
Gh_D09G0867.1	Gorai.006G105800.1	0.00089955	0.00829502	0.108445
Gh_D09G0264.1	Gorai.006G030700.1	0.00742638	0.0229189	0.324028
Gh_D09G1329.1	Gorai.006G156800.1	0.00203046	0.00317461	0.639593
Gh_D09G2274.1	Gorai.006G079100.1	0.0579044	0.478864	0.12092
Gh_D09G0264.1	Gorai.011G095600.1	0.133927	0.711771	0.18816
Gh_D10G0186.1	Gorai.011G023000.1	0.0014762	0.0177598	0.0831201
Gh_D10G0844.1	Gorai.011G095600.1	0.000923077	0.0170462	0.0541515
Gh_D10G1419.1	Gorai.011G160200.1	0.000883392	0.0316139	0.0279432
Gh_D11G0303.1	Gorai.007G033400.1	0.00115174	0.0106732	0.10791
Gh_D11G1323.1	Gorai.007G142200.1	0.0045942	0.00956188	0.48047
Gh_D12G0009.1	Gorai.008G001100.1	0.00490131	0.0253724	0.193175
Gh_D12G2422.1	Gorai.008G269600.1	0.00158521	0.0134533	0.11783
Gh_D13G1521.1	Gorai.013G166500.1	0.00689478	0.012964	0.53184
Gh_D13G2314.1	Gorai.013G256800.1	0.00245449	0.00779734	0.314786
Gorai.002G241300.1	Gorai.006G156800.1	0.0481001	0.441476	0.108953
Gorai.010G150000.1	Gorai.011G023000.1	0.091503	0.47451	0.192837
Gorai.001G125100.1	Ga07G1226.1	0.00850039	0.0366174	0.232141
Gorai.001G007100.1	Ga07G0051.1	0.00822239	0.0428178	0.192032
Gorai.002G241300.1	Ga02G1587.1	0.0050753	0.0460419	0.110232
Ga02G0748.1	Gorai.003G091100.1	0.0181273	0.0581777	0.311586
Ga02G1587.1	Gorai.006G156800.1	0.0480917	0.391915	0.12271
Gorai.002G241300.1	Ga09G1574.1	0.0486233	0.450768	0.107868
Ga03G0630.1	Gorai.005G069400.1	0.000867177	0.0384876	0.0225313
Ga03G1293.1	Gorai.005G131500.1	0.00618469	0.0591731	0.104519
Ga04G0442.1	Gorai.012G131700.1	0.00898663	0.0330002	0.27232
Gorai.006G105800.1	Ga07G1124.1	0.0589088	0.500872	0.117612
Gorai.006G259300.1	Ga09G2679.1	0.0130155	0.0704784	0.184674
Gorai.006G105800.1	Ga09G1060.1	0.00450756	0.0601324	0.0749607
Gorai.006G079100.1	Ga09G0845.1	0.0170625	0.0500221	0.341099
Gorai.006G030700.1	Ga09G0337.1	0.0158699	0.0586666	0.27051
Gorai.006G156800.1	Ga09G1574.1	0.00815225	0.0491442	0.165884
Gorai.006G079100.1	Ga09G2679.1	0.0749826	0.488897	0.153371
Gorai.007G033400.1	Ga11G3800.1	0.00693847	0.0251295	0.276109
Gorai.007G142200.1	Ga11G2711.1	0.0369068	0.0955837	0.38612
Gorai.008G250000.1	Ga12G0479.1	0.0063656	0.039298	0.161983
Gorai.008G269600.1	Ga12G0289.1	0.00558987	0.0480243	0.116397
Gorai.008G001100.1	Ga12G2903.1	0.00768799	0.0374409	0.205337
Gorai.010G150000.1	Ga10G2859.1	0.094385	0.44478	0.212206
Ga10G1964.1	Gorai.011G095600.1	0.00835987	0.0491387	0.170128
Ga10G2859.1	Gorai.011G023000.1	0.00369527	0.0412564	0.0895685
Ga10G1459.1	Gorai.011G160200.1	0.00531603	0.0404722	0.13135
Gorai.013G256800.1	Ga13G2701.1	0.01549	0.070903	0.218468
Gorai.013G166500.1	Ga13G1793.1	0.023528	0.0711492	0.330686
